# Supplementary material for: Pain Improvement in Parkinson’s Disease Patients Treated with Safinamide: Results from the SAFINONMOTOR Study
Source: J Pers Med. 2021 Aug 16;11(8):798. doi: 10.3390/jpm11080798 (PMC8402181; doi:10.3390/jpm11080798)
Supplement: Supplementary file 1 [file jpm-11-00798-s001.zip]

Archive with 3 entries (3 files):
- Table S1. SAFINOMOTOR.PAIN.pdf
- Table S2. SAFINOMOTOR.pdf
- Table S3. SAFINOMOTOR.pdf
